# Supplementary material for: Cultural, economic, and settlement shifts over the last 9,000 years at Kakapel Rockshelter, Western Kenya
Source: PLoS One. 2025 Aug 20;20(8):e0328805. doi: 10.1371/journal.pone.0328805 (PMC12367187; doi:10.1371/journal.pone.0328805)
Supplement: S1 Table — (XLSX) [file pone.0328805.s005.xlsx]

## Sheet: S1 Table Kakapel Shell Beads
										S1 Table. Measurements and attributes of the shell bead assemblage from Kakapel Rockshelter.
Identifier	Trench	Context	Material	Minimum.Diameter	Maximum.Diameter	Average.Diameter	Aperture.Diameter.Min	Aperture.Diameter.Max	Aperture.Diameter.Average	Aperture.Cup.Diameter	Maximum.Thickness	Average.Thickness	Bead.Shape	Surface.Patina	Int.Surf.Patina	Aperture.Shape	Position.of.Restriction	Aperture.Centered	Aperture.Chipped	Aperture.Consistent	Aperture.Striae	Aperture.Patina	Donut.Inner	Donut.Outer	Outer.Rim.Chip	Outer.Rim.Striae	Outer.Rim.Patina	Heating	Layers	Staining	Delamination	Orton	Kandel.Conard	Munsell	Notes
KPL Flo 12 Tr.3 N15 C.6 (#43?)	3	6	2	3.76	3.98	3.87	1.76	2.06	1.91	N/A	N/A	N/A	not recorded	not recorded	not recorded	3	not recorded	1	0	1	not recorded	not recorded	0	0	0	not recorded	not recorded	0	not recorded	not recorded	not recorded	7a	11		broken in transit, LSS, measurements are approximate, as it's broken into 5 pieces
KPL Flo 3 Tr.3 N16-17 C.6 HF (#40)	3	6	1	6.1	6.15	6.125	1.93	2.02	1.975	2.56	1.67	1.56	1	1	1	3	2	1	2	1	5	2	1	1	1	0	2	2	2	0	0	7a	11	7.5YR 7/4, 10YR 7/4
KPL Flo 4 Tr.3 N17+16 C5 (#49)	3	5	1	5.02	5.16	5.09	1.13	1.26	1.195	2.78	1.99	1.96	1	1	0	2	3	1	1	1	5	1	4	1	1	0	1	0	1	3	1	7a	11	7.5YR 4/3	biconical, pecked inner surface, big cup but worn
KPL Flo 3 HF N16-17 C6 (#41)	3	6	1	4.01	4.22	4.115	1.42	1.45	1.435	2.31	1.68	1.56	1	1	1	2	1	1	2	1	0	2	4	0	1	0	2	2	1	0	1	7a	11	GLEY1 2.5/N	biconical, slanted, sort of unclear how much is from wear
KPL Tr.3 M17 C12 2-89 (#39)	3	12	1	8.65	8.73	8.69	3.15	3.23	3.19	3.76	1.58	1.51	1	1	0	3	3	1	0	1	0	2	1	1	0	0	0	0	2	1	0	7a	11	10YR 8/3
KPL Tr.3 N16 C.14 1-793 (#42)	3	14	1	4.63	6.28	5.455	1.51	1.8	1.655	3.79	1.96	1.935	3	5	1	1	3	1	5	0	5	5	4	1	5	5	5	5	5	3	1	7a	11	7.5YR 6/4	unique shape, munselled inner, hollow mammilary tips
KPL Tr.3 N15 C3.2 N7-34 (#44)	3	3.2	1	5.85	6.28	6.065	2.49	3.01	2.75	N/A	1.56	1.495	2	5	5	5	5	1	5	5	5	5	5	5	5	5	5	5	5	1	4	7a	11		no surface left, lots of sediment
KPL Tr.3 C6 2-43 (#35)	3	6	1	7.86	7.98	7.92	2.95	3.02	2.985	3.32	1.45	1.35	1	1	1	3	5	1	5	1	5	1	0	4	1	0	1	0	2	0	0	7a	11	10YR 8/3	same as #39, cant tell inner vs outer
KPL Tr.3 N17 C.10 2-71 (#33)	3	10	2	8.66	8.69	8.675	1.79	1.89	1.84	2.28	0.76	0.71	1	0	0	3	3	1	not recorded	not recorded	not recorded	not recorded	not recorded	0	not recorded	not recorded	not recorded	0	not recorded	not recorded	1	7a	11	10YR 8/2, 8/3	LSS, drilled from outer?
KPL Tr.3 N15 3.1 1-723 (#34)	3	3.1	2	9.52	10.06	9.79	1.56	1.64	1.6	2.1	1.06	1.025	1	0	0	3	1	1	not recorded	not recorded	not recorded	not recorded	not recorded	1	not recorded	not recorded	not recorded	not recorded	not recorded	2	not recorded	7a	11	7.5YR 8/1	LSS
KPL Tr.3 N15 3.1 1-724 (#30)	3	3.1	2	8.62	8.96	8.79	1.79	1.98	1.885	2.94	1.28	1.24	1	0	0	1	1	1	not recorded	not recorded	not recorded	not recorded	not recorded	1	not recorded	not recorded	not recorded	not recorded	not recorded	1	not recorded	7a	11	7.5YR 8/2	LSS, hand drilled, ugly cup
KPL Tr.3 C12 2-82 (#29)	3	12	3	13.61	16.17	14.89	3.69	4.17	3.93	N/A	1.83	1.725	2	not recorded	not recorded	3	1	0	not recorded	not recorded	not recorded	not recorded	not recorded	not recorded	not recorded	not recorded	not recorded	not recorded	not recorded	not recorded	not recorded		N/A		marine/aquatic, interesting wear like eye shape
KPL Tr.3 N15 C1 1-655 (#31)	3	1	3	8.42	N/A	8.42	3.31	3.63	3.47	N/A	N/A	N/A	not recorded	not recorded	not recorded	not recorded	not recorded	not recorded	not recorded	not recorded	not recorded	not recorded	not recorded	not recorded	not recorded	not recorded	not recorded	not recorded	not recorded	not recorded	not recorded	7b	12		aquatic, delam, not disc bead, possibly not even intentional perforation
KPL Tr.3 N15 C.3.1 (#36)	3	3.1	2	8.32	8.63	8.475	2.26	2.45	2.355	3.73	2.51	2.335	1	1	1	2	1	1	not recorded	not recorded	not recorded	not recorded	not recorded	2	not recorded	not recorded	not recorded	not recorded	not recorded	1	not recorded	7a	11		THICC LSS, ufo shape! (like #50), a bit biconical, inner maybe hand drill
KPL Tr.3 N15 C.3.1 (#37)	3	3.1	2	7.82	7.91	7.865	2.33	2.34	2.335	3.41	1.99	1.885	1	5	5	1	1	not recorded	not recorded	not recorded	not recorded	not recorded	not recorded	3	not recorded	not recorded	not recorded	not recorded	not recorded	3	4	7a	11		LSS, looks hand drilled but maybe too degraded
KPL Tr.3 N15 C.3.1 (#38)	3	3.1	2	8.61	9.29	8.95	1.76	1.83	1.795	2.36	1.23	1.12	1	5	5	1	3	1	not recorded	not recorded	not recorded	not recorded	not recorded	2	not recorded	not recorded	not recorded	not recorded	not recorded	0	not recorded	7a	11		LSS
KPL N3 con 1.1 (#32)	3	1.1	3	8.68	8.77	8.725	3.47	3.5	3.485	3.5	0.83	0.755	1	not recorded	not recorded	3	not recorded	not recorded	not recorded	not recorded	not recorded	not recorded	not recorded	not recorded	not recorded	not recorded	not recorded	not recorded	not recorded	2	not recorded	7a	11	2.5Y /1	marine gastropod (probable) OR really small LSS (less likely)
KPL Left leg B-1 (#45)	3	Burial 1 (Direct association)	2	7.95	8.14	8.045	1.59	1.7	1.645	2.51	1.65	1.605	1	5	5	1	1	1	not recorded	not recorded	not recorded	not recorded	not recorded	3	not recorded	not recorded	not recorded	not recorded	not recorded	1	not recorded	7a	11		LSS
KPL Left leg B-1 (#46)	3	Burial 1 (Direct association)	2	9.39	9.52	9.455	2	2.05	2.025	N/A	1.32	1.29	1	5	5	5	5	5	not recorded	not recorded	not recorded	not recorded	not recorded	1	not recorded	not recorded	not recorded	not recorded	not recorded	3	not recorded	7a	11		LSS with goo
KPL Left leg B-1 (#47)	3	Burial 1 (Direct association)	2	7.47	7.73	7.6	1.82	1.85	1.835	2.17	1.27	1.26	1	not recorded	not recorded	not recorded	not recorded	not recorded	not recorded	not recorded	not recorded	not recorded	not recorded	not recorded	not recorded	not recorded	not recorded	not recorded	not recorded	1	not recorded	7a	11		wear in aperture and around rim?
KPL Left leg B-1 (#48)	3	Burial 1 (Direct association)	2	8.72	8.91	8.815	2.08	2.2	2.14	2.69	1.04	0.975	1	not recorded	not recorded	1	1	0	not recorded	not recorded	not recorded	not recorded	not recorded	not recorded	not recorded	not recorded	not recorded	not recorded	not recorded	not recorded	not recorded	7a	11		LSS
KPL Tr.3 N15 C6.1 1-777 (#50)	3	6.1	2	8.71	8.9	8.805	2.14	2.19	2.165	3.31	1.75	1.675	1	not recorded	not recorded	1	1	not recorded	not recorded	not recorded	not recorded	not recorded	1	2	not recorded	not recorded	not recorded	not recorded	not recorded	1	not recorded	7a	11		LSS THICC, ufo shape! (like #36), stick drill
KPL Tr.3 N15 C6.1 (#51)	3	6.1	2	7.25	7.34	7.295	1.58	1.61	1.595	1.93	0.98	0.945	1	5	5	3	not recorded	0	not recorded	not recorded	not recorded	not recorded	not recorded	1	not recorded	not recorded	not recorded	not recorded	not recorded	1	not recorded	7a	11		LSS
KPL (#7 of 7&8)	3	Burial 1 (Direct association)	2	7.57	7.68	7.625	2.39	2.99	2.69	N/A	N/A	N/A	1	not recorded	not recorded	not recorded	not recorded	1	not recorded	not recorded	not recorded	not recorded	not recorded	2	not recorded	not recorded	not recorded	not recorded	not recorded	1	not recorded	7a	11		LSS, oval aperture, bag notes these were stuck together, not stuck when I opened on Dec.10.19
KPL (#8 of 7&8)	3	Burial 1 (Direct association)	2	9.93	10.48	10.205	1.75	1.94	1.845	2.51	N/A	N/A	1	not recorded	not recorded	not recorded	not recorded	0	not recorded	not recorded	not recorded	not recorded	not recorded	not recorded	not recorded	not recorded	not recorded	not recorded	not recorded	3	not recorded	7a	11		LSS, bag notes these were stuck together, not stuck when I opened on Dec.10.19
KPL (#5)	3	Burial 1 (Direct association)	2	7.614	7.92	7.767	1.81	1.9	1.855	2.16	1.32	1.195	1	not recorded	not recorded	3	not recorded	1	not recorded	not recorded	not recorded	not recorded	not recorded	1	not recorded	not recorded	not recorded	not recorded	not recorded	3	not recorded	7a	11		LSS, bag notes these were stuck together, not stuck when I opened on Dec.10.19
KPL (#6)	3	Burial 1 (Direct association)	2	8.77	8.9	8.835	2.08	2.18	2.13	3.22	1.51	1.46	1	not recorded	not recorded	1	1	1	not recorded	not recorded	not recorded	not recorded	not recorded	1	not recorded	not recorded	not recorded	not recorded	not recorded	1	not recorded	7a	11		LSS, bag notes these were stuck together, not stuck when I opened on Dec.10.19
KPL (#2)	3	Burial 1 (Direct association)	2	8.51	8.8	8.655	1.7	1.72	1.71	2.97	1.59	1.49	1	not recorded	not recorded	2	2	0	not recorded	not recorded	not recorded	not recorded	not recorded	1	not recorded	not recorded	not recorded	not recorded	not recorded	1	1	7a	11		LSS drilled from outer
KPL (#3)	3	Burial 1 (Direct association)	2	8.43	8.65	8.54	2.24	2.32	2.28	2.95	1.07	1.015	1	not recorded	not recorded	1	1	0	not recorded	not recorded	not recorded	not recorded	not recorded	1	not recorded	not recorded	not recorded	not recorded	not recorded	1	1	7a	11		LSS, stick drill, bag notes these were stuck together, not stuck when I opened on Dec.10.19
KPL (#4)	3	Burial 1 (Direct association)	2	8.98	9.25	9.115	1.47	1.5	1.485	2.02	1.1	1.07	1	not recorded	not recorded	1	2	0	not recorded	not recorded	not recorded	not recorded	not recorded	1	not recorded	not recorded	not recorded	not recorded	not recorded	1	1	7a	11		LSS drilled from outer, LSS, bag notes these were stuck together, not stuck when I opened on Dec.10.19
KPL Tr.3 context 3 (#1)	3	3	2	7.29	7.64	7.465	1.31	1.56	1.435	2.19	1.1	1.085	1	not recorded	not recorded	1	2	not recorded	not recorded	not recorded	not recorded	not recorded	not recorded	not recorded	not recorded	not recorded	not recorded	not recorded	not recorded	1	1	7a	11		LSS drill from outer
KPL (#10)	3	Burial 1 (Direct association)	2	7.32	7.5	7.41	1.58	1.73	1.655	2.48	0.88	0.79	1	not recorded	not recorded	1	2	0	not recorded	not recorded	not recorded	not recorded	not recorded	1	not recorded	not recorded	not recorded	not recorded	not recorded	1	not recorded	7a	11		LSS drill from outer, minimal wear in POR
KPL (#11)	3	Burial 1 (Direct association)	2	7.71	8.06	7.885	1.83	1.95	1.89	3.99	2.19	1.91	1	not recorded	not recorded	1	1	not recorded	not recorded	not recorded	not recorded	not recorded	not recorded	2	not recorded	not recorded	not recorded	not recorded	not recorded	3	1	7a	11		LSS THICC, wide cup, lots of superficial striations inside
KPL (#9)	3	Burial 1 (Direct association)	2	6.63	9.28	7.955	2.52	2.65	2.585	N/A	1.19	1.13	5	not recorded	not recorded	3	not recorded	1	not recorded	not recorded	not recorded	not recorded	not recorded	1	not recorded	not recorded	not recorded	not recorded	not recorded	2	4	7a	11		LSS, unintentional bowtie shape, looks delam rather than wear
KPL (#12)	3	Burial 1 (Direct association)	2	8.08	8.25	8.165	1.95	2.08	2.015	2.74	1.61	1.5	1	not recorded	not recorded	3	2	0	not recorded	not recorded	not recorded	not recorded	not recorded	1	not recorded	not recorded	not recorded	not recorded	not recorded	3	1	7a	11		LSS old scratches on inner surface, ochre rubbed in them
KPL (#13)	3	Burial 1 (Direct association)	2	8.14	8.23	8.185	1.69	1.87	1.78	3.85	1.86	1.69	1	not recorded	not recorded	1	1	0	not recorded	not recorded	not recorded	not recorded	not recorded	3	not recorded	not recorded	not recorded	not recorded	not recorded	1	1	7a	11		LSS, hand drilled, wide cup
KPL (#14)	3	Burial 1 (Direct association)	2	8.19	8.39	8.29	1.81	1.97	1.89	3.58	1.72	1.65	1	not recorded	not recorded	1	1	1	not recorded	not recorded	not recorded	not recorded	not recorded	1	not recorded	not recorded	not recorded	not recorded	not recorded	1	1	7a	11		LSS hand drilled, wide cup, wear in aperture like an eye?
KPL (#15)	3	Burial 1 (Direct association)	2	6.93	7.87	7.4	2.13	2.51	2.32	3.05	0.96	0.94	5	not recorded	not recorded	1	1	5	not recorded	not recorded	not recorded	not recorded	not recorded	5	not recorded	not recorded	not recorded	not recorded	not recorded	1	4	7a	11		LSS, very delam, aperture a bit oval but might be delam
KPL (#16)	3	Burial 1 (Direct association)	2	7.54	7.7	7.62	1.71	1.74	1.725	2.12	1.16	1.13	2	not recorded	not recorded	3	3	5	not recorded	not recorded	not recorded	not recorded	1	1	not recorded	not recorded	not recorded	not recorded	not recorded	3	1	7a	11		LSS
KPL (#17)	3	Burial 1 (Direct association)	2	7.99	8.06	8.025	1.72	1.73	1.725	2.27	1.5	1.38	1	not recorded	not recorded	3	3	0	not recorded	not recorded	not recorded	not recorded	4	1	not recorded	not recorded	not recorded	not recorded	not recorded	3	1	7a	11		LSS
KPL (#18)	3	Burial 1 (Direct association)	2	8.61	8.93	8.77	1.84	1.93	1.885	2.86	1.47	1.36	1	not recorded	not recorded	1	1	0	not recorded	not recorded	not recorded	not recorded	3	1	not recorded	not recorded	not recorded	not recorded	not recorded	3	1	7a	11		LSS
KPL (#19)	3	Burial 1 (Direct association)	2	8.22	8.41	8.315	1.82	1.87	1.845	3.54	1.74	1.72	1	not recorded	not recorded	1	1	1	not recorded	not recorded	not recorded	not recorded	3	3	not recorded	not recorded	not recorded	not recorded	not recorded	3	1	7a	11		LSS
KPL (#20)	3	Burial 1 (Direct association)	2	8.16	8.63	8.395	2.29	2.41	2.35	3.42	1.58	1.57	1	not recorded	not recorded	1	1	0	not recorded	not recorded	not recorded	not recorded	3	1	not recorded	not recorded	not recorded	not recorded	not recorded	3	1	7a	11		LSS
KPL (#21)	3	Burial 1 (Direct association)	2	9.28	9.47	9.375	2	2.11	2.055	2.86	1.29	1.205	5	not recorded	not recorded	1	2	0	not recorded	not recorded	not recorded	not recorded	1	1	not recorded	not recorded	not recorded	not recorded	not recorded	1	1	7a	11		LSS drill from outer
KPL (#22)	3	Burial 1 (Direct association)	2	7.57	8.01	7.79	2.02	2.14	2.08	2.77	1.16	1.115	5	not recorded	not recorded	1	3	0	not recorded	not recorded	not recorded	not recorded	not recorded	1	not recorded	not recorded	not recorded	not recorded	not recorded	3	1	7a	11		LSS, looks hand drilled but may be too degraded to tell
KPL (#23)	3	Burial 1 (Direct association)	2	7.25	7.31	7.28	1.56	1.69	1.625	2.55	1.69	1.5	1	not recorded	not recorded	2	2	1	not recorded	not recorded	not recorded	not recorded	4	1	not recorded	not recorded	not recorded	not recorded	not recorded	1	not recorded	7a	11		LSS drill from outer, by hand
KPL (#24)	3	Burial 1 (Direct association)	2	8.1	8.34	8.22	2.19	2.24	2.215	3.73	1.87	1.83	1	not recorded	not recorded	2	1	1	not recorded	not recorded	not recorded	not recorded	not recorded	1	not recorded	not recorded	not recorded	not recorded	not recorded	3	not recorded	7a	11		LSS goo, looks hand drilled but subtly so
KPL (#25)	3	Burial 1 (Direct association)	2	8.38	8.87	8.625	1.9	2.11	2.005	3.26	1.72	1.64	1	not recorded	not recorded	1	1	not recorded	not recorded	not recorded	not recorded	not recorded	not recorded	1	not recorded	not recorded	not recorded	not recorded	not recorded	1	not recorded	7a	11		LSS probably attached to another based on compacted ochre (#28?)
KPL (#26)	3	Burial 1 (Direct association)	2	8.28	8.38	8.33	1.55	1.6	1.575	1.8	0.96	0.955	1	not recorded	not recorded	3	2	1	not recorded	not recorded	not recorded	not recorded	not recorded	1	not recorded	not recorded	not recorded	not recorded	not recorded	1	not recorded	7a	11		LSS surfaces intact, thin shell
KPL (#27)	3	Burial 1 (Direct association)	2	8.24	8.5	8.37	2.09	2.16	2.125	3.34	2	1.82	1	not recorded	not recorded	1	1	0	not recorded	not recorded	not recorded	not recorded	3	2	not recorded	not recorded	not recorded	not recorded	not recorded	3	1	7a	11		LSS THICC, looks hand drilled but subtly so
KPL (#28)	3	Burial 1 (Direct association)	2	7.78	7.94	7.86	1.73	1.77	1.75	2.05	1.39	1.335	1	not recorded	not recorded	3	3	1	not recorded	not recorded	not recorded	not recorded	not recorded	1	not recorded	not recorded	not recorded	not recorded	not recorded	1	not recorded	7a	11		LSS probably attached to another based on compacted ochre (#25?), hand drilled, rotation marks

## Sheet: S1 Table Code reference
S1 Table. Measurements and attributes of the shell bead assemblage from Kakapel Rockshelter.
Material:															Aperture.Centered:
Assessment bead raw material based on inspection of visible microstructure.															Visual estimate of whether aperture is in general center of bead’s outer rim.
1 – OES (ostrich eggshell)															0 – Not centered (significant bulk of bead to one side)
2 – LSS (land snail shell)															1 – Centered
3 – aquatic shell															5 – Unable to determine (due to delamination, breakage or cementing)
															9 – No aperture
Minimum.Diameter:
Smallest external diameter, given in millimetres to two decimal places.															Aperture.Chipped:
															Visual inspection of cuticle/palisade damage around aperture edges.
Maximum.Diameter:															0 – No chipping
Largest external diameter, given in millimetres to two decimal places.															1 – Smoothed dents, edges of cuticle not visible
															2 – Edges of cuticle somewhat defined
Average.Diameter:															3 – Edges of cuticle sharply defined and jagged
Calculated as (minimum.diameter * maximum.diameter) / 2, given in millimetres to two decimal places.															5 – Unable to determine (due to delamination)
															9 – No aperture
Min.Max.Ratio:
Calculated as minimum.diameter / maximum.diameter.															Aperture.Consistent:
															Visual estimate of whether aperture arc is generally consistent for at least 75% of aperture circumference.
Aperture.Diameter:															0 – Aperture not smooth/consistent
Single measurement of aperture width, given in millimetres to two decimal places.															1 – Aperture consistent
															5 – Unable to determine (due to delamination, breakage or cementing)
Aperture.Diameter.Ratio:															9 – No aperture
Calculated as aperture.diameter / average.diameter
															Aperture.Striae:
Minimum.Thickness:															Visual inspection for linear grooving or scratching within the aperture “cup”.
Smallest thickness, given in millimetres to two decimal places															0 – No aperture striae
															1 – Aperture striae
Maximum.Thickness:															5 – Unable to determine (due to delamination)
Largest thickness, given in millimetres to two decimal places															9 – No aperture
Average.Thickness:															Aperture.Patina:
Calculated as (minimum.thickness * maximum.thickness) / 2, given in millimetres to two decimal places.															Visual inspection for a gloss or slick sheen on position of restriction (or within “cup” for incomplete perforations)
															0 – No aperture patina
Bead.Shape:															1 – Slight aperture patina (glossy to the naked eye, but not consistent under microscope)
Visually estimated external shape of bead or blank															2 – Significant aperture patina (glossy even under magnification)
1 – Circular															5 – Unable to determine (due to delamination or cementing)
2 – Roughly circular (rounded shape but not a circle)
3 – Oval															Donut.Inner:
4 – Polygon															Visual inspection for the shape of the aperture in relation to the shell surfaces (similar to Aperture.Shape)
5 – Unable to determine (due to delamination, breakage or cementing)																0 – 90° angle between aperture position of restriction and shell surfaces
9 – No outer shaping															1 – Slight rounding/slanting between position of restriction and shell surfaces
															2 – Significant rounding/slanting towards external shell surface
In.Surface.Patina:															3 – Significant rounding/slanting towards internal shell surface
Gloss or slick sheen on the inner surface of OES.															4 – Significant rounding/slanting towards both shell surfaces (Donut!)
0 – No surface patina															5 – Unable to determine (due to delamination or cementing)
1 – Slight surface patina (glossy to the naked eye, but not consistent under microscope)															9 – No aperture
2 – Surface patina (glossy even under magnification)
5 – Unable to determine (due to delamination or cementing)															Donut.Outer:
															Visual inspection for the shape of the outer rim in relation to the shell surfaces
Out.Surface.Patina:																0 – 90° angle between outer rim and shell surfaces
Gloss or slick sheen on the outer surface of OES															1 – Slight rounding/slanting between outer rim and shell surfaces
0 – No surface patina															2 – Significant rounding/slanting towards external shell surface
1 – Slight surface patina (glossy to the naked eye, but not consistent under microscope)															3 – Significant rounding/slanting towards internal shell surface
2 – Surface patina (glossy even under magnification)															4 – Significant rounding/slanting towards both shell surfaces (Donut!)
5 – Unable to determine (due to delamination or cementing)															5 – Unable to determine (due to delamination, cementing or breakage)
Aperture.Shape:
Visually estimated shape of aperture in cross-section.															Outer.Rim.Chip:
1 – Conical															Visual inspection of cuticle/palisade damage around outer rim
2 – Biconical (if appears due to usewear, do not record as biconical)															0 – No outer rim chipping
3 – Cylindrical															1 – Smoothed dents, edges of cuticle not visible
5 – Unable to determine (due to delamination, breakage or cementing)															2 – Edges of cuticle somewhat visible
9 – No aperture															3 – Edges of cuticle sharply visible
															5 – Unable to determine (due to delamination, breakage or cementing)
Position.of.Restriction:															9 – No outer rim shaping
Visual estimate of the location of narrowest point of aperture.
1 – Significantly towards outer surface															Outer.Rim.Striae:
2 – Significantly towards inner surface															Visual inspection for linear grooving or scratching around the outer rim
3 – Approximately equidistant between surfaces															0 – No outer rim striae
5 – Unable to determine (due to delamination, breakage or cementing)															1 – Vertical outer rim striae (perpendicular to cuticle layer)
9 – No aperture															2 – Horizontal outer rim striae (parallel to cuticle layer)
															3 – Both vertical and horizontal (or diagonal) outer rim striae
Heating:															5 – Unable to determine (due to delamination, breakage or cementing)
Visual estimate if surface colour appears significantly different from natural OES colour, as seen in experimental thermal alteration															9 – No outer rim shaping
0 – Not significantly different from natural OES colour
1 – Light heating, somewhat different from natural OES colour (beige, yellow, orange)															Outer.Rim.Patina:
2 – Intense heating, significantly different from natural OES colour (brown, gray, black)															Visual inspection for a gloss or slick sheen around outer rim
5 – Unable to determine (due to delamination or sediment coating)															0 – No outer rim patina
															1 – Slight outer rim patina (glossy to the naked eye, but not consistent under microscope)
Layers:															2 – Significant outer rim patina (glossy even under magnification)
Visual assessment of how distinguishable the constituent OES layers are, specifically the edges of the cuticle layer, and the delineation of the mammillary cones.															5 – Unable to determine (due to delamination or cementing)
0 – Constituent parts easily distinguishable
1 – Constituent parts somewhat distinguishable															Kandel.Conard:
2 – Constituent parts largely indistinguishable															Visual assessment of production value, as outlined by Kandel and Conard 2005.
5 – Unable to determine (due to delamination)															0 – Indeterminate
															1 – Angular blank
Staining:															2 – Rounded blank
Visual inspection for surface residue.															3 – Complete, partially drilled blank
0 – No surface staining															4 – Broken, partially drilled blank
1 – Ochre powder present															5 – Complete, perforated blank
2 – Other residue present															6 – Broken, perforated blank
3 – Both ochre powder and other residue															7 – Complete, perforated, slightly formed bead
5 – Unable to determine (due to delamination, breakage or sediment coating)															8 – Broken, perforated, slightly formed bead
															9 – Complete, perforated, almost bead form
Delamination:															10 – Broken, perforated, almost bead form
Visual assessment of the degree of degree of surface degradation.															11 – Complete, finished bead
0 – No delamination															12 – Broken, finished bead
1 – Partial delamination of one or both surfaces
2 – Complete delamination of one surface															Munsell:
3 – Complete delamination of one surface, partial delamination of second surface															Visual assessment, matching OES outer surface colour to Munsell Soil Colour book
4 – Complete delamination of both surfaces
5 – Unable to determine (due to breakage)
Orton:
Visual assessment of production value, as outlined by Orton 2008. Orton’s stages use roman numerals, entered as digits for SPSS.
Pathway 1:
1a – Polygonal fragment of OES
1b – Broken, polygonal fragment of OES
2a – Signs of drilling, no perforation
2b – Broken, signs of drilling, no perforation
3a – Complete perforation, no outer shaping
3b – Broken, complete perforation, no outer shaping
4a – Complete perforation, outer edges partially trimmed
4b – Broken, complete perforation, outer edges partially trimmed
5a – Outer edges fully trimmed
5b – Broken, outer edges fully trimmed
6a – Main protrusions ground off, no use polish
6b – Broken, main protrusions ground off, no use polish
7a – Completed bead
7b – Broken, completed bead
Pathway 2:
2.1a – Polygonal fragment of OES, no drilling
			2.1b – broken polygonal fragment of OES, no drilling
			2.2a – partially trimmed edges, no signs of drilling
			2.2b – broken, partially trimmed edges, no signs of drilling
			2.3a – completely trimmed edges, circular shape, no signs of drilling
2.3b – broken, completely trimmed edges, circular shape, no signs of drilling
			2.4a – circular shape, signs of drilling, no perforation
			2.4b – broken, circular shape, signs of drilling, no perforation
At this point it is no longer possible to distinguish between pathways, so revert to designations for pathway 1
